# Supplementary material for: Direct Growth of Patterned Vertical Graphene Using Thermal Stress Mismatch between Barrier Layer and Substrate
Source: Nanomaterials (Basel). 2023 Mar 31;13(7):1242. doi: 10.3390/nano13071242 (PMC10097022; doi:10.3390/nano13071242)
Supplement: Supplementary file 1 [file nanomaterials-13-01242-s001.zip]

Archive with 1 entries (1 files):
- nanomaterials-2281957-supplementary.pdf
